# Supplementary material for: Species-Specific Expansion and Molecular Evolution of the 3-hydroxy-3-methylglutaryl Coenzyme A Reductase (HMGR) Gene Family in Plants
Source: PLoS One. 2014 Apr 10;9(4):e94172. doi: 10.1371/journal.pone.0094172 (PMC3983158; doi:10.1371/journal.pone.0094172)
Supplement: Table S1 — Data sources for the genome sequences used to mine for HMGR genes. (XLSX) [file pone.0094172.s003.xlsx]

## Sheet: Table S1
Table S1. Data sources for the genome sequences used to mine for HMGR genes.
Species name	Data sources
Ostreococcus lucimarinus	Ostreococcus lucimarinus version 2.0 (http://genome.jgi-psf.org/Ost9901_3/Ost9901_3.home.html)
Ostreococcus tauri	Ostreococcus tauri version 2.0 (http://genome.jgi.doe.gov/Ostta4/Ostta4.home.html)
Micromonas pusilla	Micromonas pusilla CCMP1545 version 3.0 (http://genome.jgi-psf.org/MicpuC3/MicpuC3.home.html)
Chlamydomonas reinhardtii	Chlamydomonas reinhardtii version 4.0 (http://genome.jgi.doe.gov/Chlre4/Chlre4.home.html)
Chlorella variabilis	Chlorella variabilis NC64A (http://genome.jgi-psf.org/ChlNC64A_1/ChlNC64A_1.home.html)
Volvox carteri	Volvox carteri version 2 (http://www.phytozome.net/volvox.php)
Physcomitrella patens	Physcomitrella patens version 1.6 (https://www.cosmoss.org/physcome_project/wiki/Downloads)
Selaginella moellendorffii	Selaginella moellendorffii version 1.0 (http://www.phytozome.net/selaginella.php)
Brachypodium distachyon	Brachypodium distachyon version 1.2 (http://www.phytozome.net/brachy.php)
Oryza sativa	RGAP 7 (http://rice.plantbiology.msu.edu/index.shtml)
Zea mays	Zea mays version 5b.60 (http://www.maizesequence.org/index.html)
Sorghum bicolor	Sorghum bicolor version 2.1 (http://www.phytozome.net/sorghum_er.php)
Vitis vinifera	Vitis vinifera genome (12X) (http://www.genoscope.cns.fr/externe/GenomeBrowser/Vitis/)
Citrus sinensis	Citrus sinensis version 2.0 (http://citrus.hzau.edu.cn/orange/index.php)
Gossypium raimondii	Gossypium raimondii genome (http://cgp.genomics.org.cn/page/species/index.jsp)
Carica papaya	Carica papaya genome (http://www.phytozome.net/papaya.php)
Brassica rapa	Brassica rapa version 1.2 (http://brassicadb.org/brad/index.php)
Arabidopsis thaliana	TAIR10 (http://www.arabidopsis.org/index.jsp)
Glycine max	Glycine max version 1.1 (http://www.phytozome.net/soybean.php)
Populus trichocarpa	Populus trichocarpa version 3.0 (http://www.phytozome.net/poplar.php)
