# Supplementary material for: Species-Specific Expansion and Molecular Evolution of the 3-hydroxy-3-methylglutaryl Coenzyme A Reductase (HMGR) Gene Family in Plants
Source: PLoS One. 2014 Apr 10;9(4):e94172. doi: 10.1371/journal.pone.0094172 (PMC3983158; doi:10.1371/journal.pone.0094172)
Supplement: Table S2 — Summary of 56 HMGR genes identified in Viridiplantae. (XLSX) [file pone.0094172.s004.xlsx]

## Sheet: Table S2
Table S2. Summary of 56 HMGR genes identified in Viridiplantae.
Species	Gene name	Gene ID	Chromosome	strand (+/-)	Coordinates	Transcript ID	Size (aa)a	Mw (kDa)b	pIb	Number of transmembrane domainsc
Physcomitrella patens	PpHMGR1	Pp1s1_155V6	scaffold_1	-	952698-956189	Pp1s1_155V6.1	578	61.7092	8.39	2 (aa: 36-58/78-100)
	PpHMGR2	Pp1s61_10V6	scaffold_61	+	41082-43539	Pp1s61_10V6.1	582	62.3979	7.93	2 (aa: 37-59/79-101)
	PpHMGR3	Pp1s139_2V6	scaffold_139	+	19977-23217	Pp1s139_2V6.1	579	61.7191	8.48	2 (aa: 39-61/81-103)
Selaginella moellendorffii	SmHMGR	177513	scaffold_40	+	448418-450564	177513	554	58.9536	6.67	2 (aa: 20-42/63-85)
Brachypodium distachyon	BdHMGR1	Bradi3g40210	Bd3	+	42402765-42407749	Bradi3g40210.1	565	59.4423	7.93	2 (aa: 42-61/82-104)
	BdHMGR2	Bradi3g53227	Bd3	-	53970535-53974799	Bradi3g53227.1	545	56.6884	8.77	0
	BdHMGR3	Bradi4g33910	Bd4	+	39579452-39583041	Bradi4g33910.1	565	59.6766	7.86	2 (aa: 38-57/70-92)
Oryza sativa	OsHMGR1	LOC_Os02g48330	Chr2	-	29586938-29591991	LOC_Os02g48330.1	308	32.7475	8.1	0
	OsHMGR2	LOC_Os08g40180	Chr8	+	25426651-25431502	LOC_Os08g40180.1	561	59.4015	7.5	2 (aa: 26-45/58-80)
	OsHMGR3	LOC_Os09g31970	Chr9	+	19074054-19078769	LOC_Os09g31970.1	576	61.2004	8.35	2 (aa: 44-63/76-98)
Zea mays	ZmHMGR1	GRMZM2G043503	1	+	145048861-145051254	GRMZM2G043503_T01	336	36.5345	9.04	2 (aa: 42-61/74-96)
	ZmHMGR2	GRMZM2G058095	2	+	190414780-190419336	GRMZM2G058095_T01	573	60.798	8.47	2 (aa: 42-61/82-104)
	ZmHMGR3	GRMZM2G390691	4	+	131371572-131383071	GRMZM2G390691_T01	1241	136.643	7.51	2 (aa: 590-612/625-647)
	ZmHMGR4	GRMZM2G135085	4	-	161948835-161954288	GRMZM2G135085_T01	540	56.2468	8.41	0
	ZmHMGR5	GRMZM2G393337	4	+	199797647-199801671	GRMZM2G393337_T02	583	63.4788	10.12	2 (aa: 38-57/78-100)
	ZmHMGR6	GRMZM2G136465	5	-	202416165-202420768	GRMZM2G136465_T01	587	61.6783	8.74	0
	ZmHMGR7	GRMZM2G001645	7	+	133939942-133944232	GRMZM2G001645_T01	578	61.2897	8.58	2 (aa: 42-61/74-96)
Sorghum bicolor	SbHMGR1	Sobic.002G250400	Chr02	+	63720860-63725249	Sobic.002G250400.1	583	61.7232	8.58	2 (aa: 44-63/76-98)
	SbHMGR2	Sobic.004G262100	Chr04	+	60028858-60034016	Sobic.004G262100.1	539	56.3349	6.33	1 (aa: 66-88)
	SbHMGR3	Sobic.007G207600	Chr07	-	62457537-62462481	Sobic.007G207600.1	576	60.6337	7.95	2 (aa: 42-61/74-96)
Vitis vinifera	VvHMGR1	GSVIVT01023852001	chr3	+	2970316-2972915	GSVIVT01023852001	553	59.1182	5.93	2 (aa: 38-60/81-103)
	VvHMGR2	GSVIVT01026444001	chr4	+	23597424-23600044	GSVIVT01026444001	551	58.6639	8.11	2 (aa: 35-57/70-92)
	VvHMGR3	GSVIVT01013435001	chr18	-	494023-498427	GSVIVT01013435001	541	58.0989	8.89	0
Citrus sinensis	CsHMGR1	Cs3g27760	chr3	+	28632293-28636001	Cs3g27760.1	550	58.9478	5.9	2 (aa: 32-54/75-97)
	CsHMGR2	Cs8g01160	chr8	-	122659-125235	Cs8g01160.1	583	62.6742	6.21	2 (aa: 30-52/72-94)
Gossypium raimondii	GrHMGR1	Cotton_D_gene_10026097	Chr2	+	21831327-21833608	Cotton_D_gene_10026097	560	60.3675	6.73	2 (aa: 35-57/77-99)
	GrHMGR2	Cotton_D_gene_10029611	Chr5	+	37737817-37740180	Cotton_D_gene_10029611	584	62.6352	5.94	2 (aa: 36-58/78-100)
	GrHMGR3	Cotton_D_gene_10029612	Chr5	+	37765432-37767477	Cotton_D_gene_10029612	585	62.6744	6.01	2 (aa: 36-58/78-100)
	GrHMGR4	Cotton_D_gene_10029613	Chr5	+	37773304-37775346	Cotton_D_gene_10029613	585	62.6482	6	2 (aa: 36-58/78-100)
	GrHMGR5	Cotton_D_gene_10029614	Chr5	+	37783652-37785710	Cotton_D_gene_10029614	585	62.8186	6.25	2 (aa: 36-58/78-100)
	GrHMGR6	Cotton_D_gene_10018054	Chr8	-	21549628-21553262	Cotton_D_gene_10018054	585	62.6872	6.06	2 (aa: 36-58/78-100)
	GrHMGR7	Cotton_D_gene_10038168	Chr8	-	65296585-65298627	Cotton_D_gene_10038168	585	62.4239	6	2 (aa: 36-58/70-92)
	GrHMGR8	Cotton_D_gene_10025392	Chr12	+	2730832-2732327	Cotton_D_gene_10025392	352	36.8636	8.72	0
	GrHMGR9	Cotton_D_gene_10030025	Chr13	+	27104458-27107386	Cotton_D_gene_10030025	628	67.4008	6.5	2 (aa: 36-58/79-101)
Carica papaya	CpHMGR1	evm.TU.supercontig_6.348	supercontig_6	+	2673244-2675862	evm.TU.supercontig_6.348	539	58	7.6	2 (aa: 17-36/51-73)
	CpHMGR2	evm.TU.supercontig_26.7	supercontig_26	-	28323-31357	evm.TU.supercontig_26.7	572	61.3494	7.56	2 (aa: 38-60/81-103)
	CpHMGR3	evm.TU.supercontig_232.9	supercontig_232	+	246484-248487	evm.TU.supercontig_232.9	565	60.4668	6.71	2 (aa: 28-50/71-93)
Brassica rapa	BrHMGR1	Bra008261	A02	+	14178553-14181125	Bra008261	581	62.5785	6.23	3 (aa: 39-61/82-104/539-561)
	BrHMGR2	Bra015739	A07	+	21080824-21082768	Bra015739	576	62.0721	6.23	2 (aa: 46-68/89-111)
	BrHMGR3	Bra002053	A10	-	11912029-11913938	Bra002053	551	59.2131	6.52	2 (aa: 34-56/76-98)
Arabidopsis thaliana	AtHMGR1	AT1G76490	chr1	+	28695760-28698793	AT1G76490.1	642	69.2803	7.49	3 (aa: 102-124/145-167/596-618)
	AtHMGR2	AT2G17370	chr2	+	7549775-7552201	AT2G17370.1	562	60.7149	6.07	2 (aa: 34-56/77-99)
Glycine max	GmHMGR1	Glyma01g36080	Gm01	-	48537767-48542585	Glyma01g36080.2	543	58.4345	8.24	2 (aa: 32-51/72-94)
	GmHMGR2	Glyma02g44070	Gm02	+	48748750-48752621	Glyma02g44070.1	556	59.4921	6.47	2 (aa: 37-59/80-102)
	GmHMGR3	Glyma04g33335	Gm04	+	38918031-38920451	Glyma04g33335.1	191	20.4719	9.72	0
	GmHMGR4	Glyma09g32850	Gm09	-	39387716-39391761	Glyma09g32850.2	593	63.2916	7.92	2 (aa: 31-53/74-93)
	GmHMGR5	Glyma11g09330	Gm11	+	6635025-6639238	Glyma11g09330.1	555	59.4156	8.24	2 (aa: 35-54/75-97)
	GmHMGR6	Glyma14g05020	Gm14	+	3485308-3489287	Glyma14g05020.1	565	60.2429	6.18	2 (aa: 34-56/77-99)
	GmHMGR7	Glyma16g21620	Gm16	+	24761977-24766102	Glyma16g21620.2	587	62.6409	6.83	2 (aa: 37-59/72-94)
	GmHMGR8	Glyma20g05530	Gm20	+	6498588-6504083	Glyma20g05530.1	608	64.9586	5.78	2 (aa: 18-40/61-83)
Populus trichocarpa	PtHMGR1	Potri.001G457000	Chr01	-	49116543-49119846	Potri.001G457000.1	577	61.639	6.64	2 (aa: 36-58/79-101)
	PtHMGR2	Potri.002G004000	Chr02	-	240044-242875	Potri.002G004000.1	589	63.463	6.86	2 (aa: 49-71/92-114)
	PtHMGR3	Potri.004G208500	Chr04	+	21681380-21683989	Potri.004G208500.1	594	63.6002	5.78	2 (aa: 36-58/79-101)
	PtHMGR4	Potri.005G257000	Chr05	+	25669673-25672589	Potri.005G257000.1	588	63.1105	7.11	2 (aa: 50-72/92-114)
	PtHMGR5	Potri.009G169900	Chr09	+	12875710-12878110	Potri.009G169900.1	589	63.2369	6.63	2 (aa: 37-59/80-102)
	PtHMGR6	Potri.011G145000	Chr11	+	16517301-16520733	Potri.011G145000.1	588	62.7041	7.52	2 (aa: 38-60/81-103)
aThe aa means number of amino acids.
bThe molecular weight (Mw) and isoelectric point (pI) were calculated at the Expasy proteomics server (http://web.expasy.org/cgi-bin/compute_pi/pi_tool).
cThe number and position of transmembrane domains were predicted by TMHMM Server v. 2.0 (http://www.cbs.dtu.dk/services/TMHMM-2.0/). The two of three transmembrane domains in BrHMGR1 and AtHMGR1 were located in N-terminus, and the last one was in C-terminus.
The gene ID, transcript ID and chromosomal location were obtained from their respective genome sequence databases as described in table S1.
