# Supplementary material for: Species-Specific Expansion and Molecular Evolution of the 3-hydroxy-3-methylglutaryl Coenzyme A Reductase (HMGR) Gene Family in Plants
Source: PLoS One. 2014 Apr 10;9(4):e94172. doi: 10.1371/journal.pone.0094172 (PMC3983158; doi:10.1371/journal.pone.0094172)
Supplement: Table S3 — Ka/Ks analysis and estimated divergence time for the HMGR duplicated genes from Zea mays , Gossypium raimondii , Populus trichocarpa and Glycine max . (XLSX) [file pone.0094172.s005.xlsx]

## Sheet: Table S3
Table S3. Ka/Ks analysis and estimated divergence time for the HMGR duplicated genes from Zea mays, Gossypium raimondii, Populus trichocarpa and Glycine max.
Organism	Duplicated gene 1	Duplicated gene 2	Ks	Ka	Ka/Ks	Purifying selection	Age (Mya)
Gossypium raimondii	GrHMGR2	GrHMGR4	0.0584	0.0106	0.181507	yes	_
	GrHMGR3	GrHMGR2	0.1137	0.016	0.140721	yes	_
	GrHMGR5	GrHMGR3	0.161	0.0175	0.108696	yes	_
	GrHMGR7	GrHMGR5	0.5761	0.0551	0.0956431	yes	_
	GrHMGR9	GrHMGR7	0.492	0.0735	0.14939	yes	_
	GrHMGR6	GrHMGR9	0.5738	0.0786	0.136982	yes	_
Populus trichocarpa	PtHMGR2	PtHMGR4	0.2483	0.0524	0.211035	yes	13.6429
	PtHMGR1	PtHMGR6	0.2894	0.0676	0.233587	yes	15.9011
	PtHMGR3	PtHMGR5	0.2404	0.0404	0.168053	yes	13.2088
Glycine max	GmHMGR2	GmHMGR6	0.152	0.0113	0.0743421	yes	12.459
	GmHMGR1	GmHMGR5	0.1816	0.0224	0.123348	yes	14.8852
	GmHMGR4	GmHMGR7	0.18	0.029	0.161111	yes	14.7541
Zea mays	ZmHMGR4	ZmHMGR6	0.2086	0.0225	0.107862	yes	16.0462
	ZmHMGR2	ZmHMGR7	0.1592	0.0215	0.13505	yes	12.2462
_ represents no analysis. The HMGR genes from Gossypium raimondii were not included in the analysis of duplication age as the corresponding λ value was unknown.
